# Supplementary material for: Dissociation Between Neuronal and Astrocytic Calcium Activity in Response to Locomotion in Mice
Source: Function (Oxf). 2023 Apr 29;4(4):zqad019. doi: 10.1093/function/zqad019 (PMC10278990; doi:10.1093/function/zqad019)
Supplement: zqad019_Supplemental_Movies [file zqad019_supplemental_movies.zip]

Archive with 3 entries (3 files):
- Video_S2.avi
- Video_S3.avi
- Video_S1.avi
